# Supplementary material for: Enhancement of the Visible Light Photodetection of Inorganic Photodiodes via Additional Quantum Dots Layers
Source: Micromachines (Basel). 2024 Feb 25;15(3):318. doi: 10.3390/mi15030318 (PMC10971844; doi:10.3390/mi15030318)
Supplement: Supplementary file 1 [file micromachines-15-00318-s001.zip]

Archive with 1 entries (1 files):
- micromachines-2875998-supplementary.pdf
